# Supplementary material for: Mid-Luteal Progesterone Is Inversely Associated with Premenstrual Food Cravings
Source: Nutrients. 2023 Feb 22;15(5):1097. doi: 10.3390/nu15051097 (PMC10005553; doi:10.3390/nu15051097)
Supplement: Supplementary file 1 [file nutrients-15-01097-s001.zip]

Archive with 1 entries (1 files):
- nutrients-2213850-supplementary.pdf
